# Supplementary material for: Uric Acid Variability Is Associated with Poor Prognosis in Heart Failure
Source: J Clin Med. 2026 Mar 18;15(6):2330. doi: 10.3390/jcm15062330 (PMC13026695; doi:10.3390/jcm15062330)
Supplement: Supplementary file 1 [file jcm-15-02330-s001.zip]

Archive with 1 entries (1 files):
- jcm-4179270-supplementary.pdf
